# Supplementary material for: Persistent T cell unresponsiveness associated with chronic visceral leishmaniasis in HIV-coinfected patients
Source: Commun Biol. 2024 May 3;7:524. doi: 10.1038/s42003-024-06225-2 (PMC11068874; doi:10.1038/s42003-024-06225-2)
Supplement: Supplementary file 4 — Supplementary Data 1 [file 42003_2024_6225_MOESM4_ESM.xlsx]

## Sheet: Sheet1
Patient_FullSample	Patient_SampleID	Patient_Sample_Timepoint	Group	Timepoint	RecodedTimepoint	RecodedTimepoint_in_Days	VL_Past	Nr_Episodes_Baseline	Days_Since_Cure_Prev_VL	Nr_Episodes_PreLeisH	Nr_Relapses_PreLeisH	Nr_Relapses_Total	Episode	Relapse	PBMC_Selection	ICK_Selection	ICK_Data_Availability	ICT_Selection	ICT_Data_Availability	EC_Selection	EC_Data_Availability	Selected_Final	Reason_exclusion	ICT_Live	ICT_CD3+CD8+_%	ICT_CD3+CD8+_CD95	ICT_CD3+CD8+_CD95_MFI	ICT_CD3+CD8+_CD107	ICT_CD3+CD8+_CD107_MFI	ICT_CD3+CD8+_IFNg	ICT_CD3+CD8+_IFNg_MFI	ICT_CD3+CD8+_IFNg+CD107+	ICT_CD3+CD8+_TIGIT+	ICT_CD3+CD8+_TIGIT_MFI	ICT_CD3+CD8+_TIGIT-	ICT_CD3+CD8+_TIGIT+_IFNg+	ICT_CD3+CD8+_TIGIT-_IFNg+	ICT_CD3+CD8+_TIGIT+_IFNg_MFI	ICT_CD3+CD8+_TIGIT-_IFNg_MFI	ICT_CD3+CD8+_TIGIT+IFNg+	ICT_CD3+CD8+_TIGIT+IFNg-	ICT_CD3+CD8+_TIGIT-IFNg+	ICT_CD3+CD8+_TIGIT-IFNg-	ICT_CD3+CD8+_TIGIT+CD107+	ICT_CD3+CD8-_%	ICT_CD3+CD8-_CD95	ICT_CD3+CD8-_CD95_MFI	ICT_CD3+CD8-_CD107	ICT_CD3+CD8-_CD107_MFI
P114M3	0114	M3	NonChronic_VLHIV	Pre_M3	Pre_M2	-57	No	0		1	0	0	No	No	Yes	No	No	No	No	Yes	Yes	Yes
P114UV	0114	UV	NonChronic_VLHIV	D0	D0	0	No	0		1	0	0	Yes	No	Yes	No	No	No	No	Yes	Yes	Yes
P114W1	0114	W1	NonChronic_VLHIV	W1	W1	7	No	0		1	0	0	No	No	Yes	No	No	No	No	Yes	Yes	Yes
P114W4	0114	W4	NonChronic_VLHIV	W4	W4	29	No	0		1	0	0	No	No	Yes	No	No	No	No	Yes	Yes	Yes
P114M6	0114	M6	NonChronic_VLHIV	Post_M6	Post_M6	173	No	0		1	0	0	No	No	Yes	Yes	Yes	No	Yes	Yes	Yes	Yes		24.5	46.4	67.8	4288	42.4	1984	40.9	2756	22.4	23.3	729	76.2	33.9	41.9	565	766	7.27	13.7	33	44.6	9.6	34.7	90.4	7724	29.7	1214
P117M6_1	0117	M6_1	NonChronic_VLHIV	D0	D0	0	No	0		1	0	0	Yes	No	Yes	Yes	Yes	Yes	Yes	Yes	Yes	Yes		71.3	26	99.8	5510	26.6	1245	54.1	4653	21.6	31.5	602	67.8	53.7	48.1	1264	1395	12.9	9.73	39.8	37	9.41	25.9	99.9	10161	7.6	972
P117W2	0117	W2	NonChronic_VLHIV	W2	W2	13	No	0		1	0	0	No	No	Yes	Yes	Yes	No	Yes	Yes	Yes	Yes		4.59	7.12	97.7	8353	57.8	2496	64.8	9694	43	15.6	687	84.4	45	69.4	1348	3082	7.03	8.59	57.8	25.8	9.38	87.2	99.8	10410	41.6	1216
P117W4	0117	W4	NonChronic_VLHIV	W4	W4	27	No	0		1	0	0	No	No	Yes	Yes	Yes	Yes	Yes	Yes	Yes	Yes		80.5	36	100	7449	17.9	1213	60.2	6107	14.9	31.1	644	68.2	53.8	64.3	1842	2521	12.5	11	62.3	10.8	6.3	47.8	99.9	10277	4.33	1014
P117M6_2	0117	M6_2	NonChronic_VLHIV	Post_M6	Post_M4	123	No	0		1	0	0	No	No	Yes	Yes	Yes	Yes	Yes	Yes	Yes	Yes		51.6	26.3	98.3	7358	60.5	2436	77.6	3580	47.1	33.8	731	65.4	73.4	78.1	1887	2260	23.5	7.74	53	13.9	19.7	49	99.5	12828	22	1243
P117M12	0117	M12	NonChronic_VLHIV	Post_M12	Post_M10	301	No	0		1	0	0	No	No	Yes	Yes	Yes	Yes	Yes	Yes	Yes	Yes		64.7	29.7	97.2	6906	62	2449	73.6	4568	47.4	35.3	759	64.1	72.9	72	2336	2267	24	8.73	48.1	17.2	21.5	39.2	99.3	11857	33.9	1561
P421M3	0421	M3	NonChronic_VLHIV	D0	D0	0	No	0		2	1	1	Yes	No	Yes	Yes	Yes	No	Yes	Yes	Yes	Yes		20.4	50.8	100	8924	7.05	1872	5.64	2527	2.44	71.5	715	25.5	4.48	8.54	109	162	2.82	62.6	2.05	29.2	4.1	40.1	98.4	12312	19.3	1362
P421W2	0421	W2	NonChronic_VLHIV	W2	W2	14	No	0		2	1	1	No	No	Yes	Yes	Yes	Yes	Yes	Yes	Yes	Yes		43.1	22	96.3	7281	19.9	1616	22.5	2313	8.98	57.9	887	39.8	23.4	20.7	373	368	12.4	42	8.66	35.3	11.2	68.1	98.5	12297	32.1	1232
P421W4	0421	W4	NonChronic_VLHIV	W4	W4	27	No	0		2	1	1	No	No	Yes	Yes	Yes	Yes	Yes	Yes	Yes	Yes		48.5	22.7	97.2	7045	32.7	2002	29.9	2591	15.9	56.8	800	41	31.7	26	533	456	17.1	36.1	11.6	33.8	19.3	70.4	98.9	11463	39.2	1216
P421UV_1	0421	UV_1	NonChronic_VLHIV	Post_UV	Post_M3	106	No	0		2	1	1	No	No	Yes	Yes	Yes	Yes	Yes	Yes	Yes	Yes		67.4	35.5	97.9	7472	32.9	1727	44	2619	19.4	61.5	824	36	45.4	38.9	793	728	25.9	32.1	15.5	25.1	21.1	53.6	98.6	12893	38.3	1286
P421M6	0421	M6	NonChronic_VLHIV	Post_M6	Post_M7	217	No	0		2	1	1	No	No	Yes	Yes	Yes	Yes	Yes	Yes	Yes	Yes		66.9	55.4	99.2	7175	48.4	2156	56.1	3185	31.9	73.7	978	24.7	58.1	46.9	1207	941	40.9	30.3	13	14.7	36.5	24.2	98.3	11433	47.6	1549
P421UV_2	0421	UV_2	NonChronic_VLHIV	Post_UV_2	Post_M10	299	No	0		2	1	1	No	No	Yes	Yes	Yes	Yes	Yes	Yes	Yes	Yes		56.8	52.4	86.6	6477	49.9	2131	52.6	3567	31.8	66.7	938	32.9	58.2	38.1	1309	777	37.1	22.5	13.6	20.6	36.4	31.1	87.8	11355	41.1	1369
P421UV_3	0421	UV_3	NonChronic_VLHIV	Post_UV_3	Post_M13	384	No	0		2	1	1	Yes	Yes	Yes	Yes	Yes	No	No	Yes	Yes	Yes		31.7	36.3	89.5	3597	21.6	3211	15.5	2242	9.82	72.6	853		19.3				12.9	59.9			19.7	50	96.5	6094	20.7	1794
P0517UV	0517	UV	NonChronic_VLHIV	D0	D0	0	No	0		1	0	0	Yes	No	Yes	Yes	Yes	Yes	Yes	Yes	Yes	Yes		38.8	43.9	95.9	2491	61.5	1998	31.9	1125	21.6	49.3	579	49	34.4	37	341	331	15.4	30.6	18.8	32.7	35.5	44.9	97.6	4324	53.3	1513
P0517W2	0517	W2	NonChronic_VLHIV	W2	W2	14	No	0		1	0	0	No	No	Yes	Yes	Yes	Yes	Yes	Yes	Yes	Yes		63.5	48	98.3	2726	65.8	2128	61.5	1845	39.9	45.4	619	52.2	59.1	68.1	800	1014	24.1	17.4	37.7	18	36.4	46.6	98.9	4114	57.1	1400
P0517W4	0517	W4	NonChronic_VLHIV	W4	W4	28	No	0		1	0	0	No	No	Yes	Yes	Yes	Yes	Yes	Yes	Yes	Yes		68.2	59.7	97.2	2614	46.1	1830	72.1	1620	32.8	48.7	596	49	73.3	75.3	958	1081	32.3	12.2	39.1	13.1	31.4	33.1	97.8	3633	41	1318
P0524M3	0524	M3	NonChronic_VLHIV	D0	D0	0	No	0		1	0	0	Yes	No	Yes	Yes	Yes	Yes	Yes	Yes	Yes	Yes		62.4	35.2	86	3046	76.6	3630	65.8	2965	59.4	26.1	591	72.5	80.4	62.2	1630	1262	18.7	4.75	46.9	27.9	25.8	57.4	83.4	2308	46.9	1579
P0524W2	0524	W2	NonChronic_VLHIV	W2	W2	14	No	0		1	0	0	No	No	Yes	Yes	Yes	Yes	Yes	Yes	Yes	Yes		29.1	25	82.9	2068	51.2	2528	32.9	1969	27.3	24.8	508	71.5	44.9	35.4	588	474	10.4	11.3	26	49.2	14.7	70.3	72.3	2657	62.9	1408
P0524W4	0524	W4	NonChronic_VLHIV	W4	W4	28	No	0		1	0	0	No	No	Yes	Yes	Yes	Yes	Yes	Yes	Yes	Yes		66.3	22	78.8	1701	63.4	2754	64.7	2995	49.5	31.1	598	67.1	77.7	61	1620	1205	22.5	6.29	42.4	27.1	28.3	70.8	78.5	2877	36.8	1159
P210UV	0210	UV	Chronic_VLHIV	D0	D0	0	Yes	7	135	1	0	7	Yes	No	Yes	Yes	Yes	Yes	Yes	Yes	Yes	Yes		50.8	83.9	98.3	5555	52.4	2285	48.9	2442	28.8	80.7	1333	19.1	40.3	64.7	700	1718	40.2	46	10.3	3.42	45.2	7.37	82.2	9855	39.5	1327
P210W1	0210	W1	Chronic_VLHIV	W1	W1	7	Yes	7	7	1	0	7	No	No	Yes	Yes	Yes	No	Yes	Yes	Yes	Yes		21.4	89.9	99.6	6366	1.64	1666	0.52	1862	0.38	84.8	945	15	0.47	0.45	36.3	38.9	0.47	93.4	0.068	5.11	1.48	3.61	97.8	8412	2.91	1089
P210W2	0210	W2	Chronic_VLHIV	W2	W2	15	Yes	7	15	1	0	7	No	No	Yes	Yes	Yes	No	Yes	Yes	Yes	Yes		23.2	84.8	98.9	5312	36.8	2753	23.8	2963	18.4	75.2	1101	24.6	22.8	22.9	404	497	19.4	65.4	4.83	9.24	31.2	6.97	93.5	8823	27.6	1989
P210W3	0210	W3	Chronic_VLHIV	W3	W3	21	Yes	7	21	1	0	7	No	No	Yes	Yes	Yes	Yes	Yes	Yes	Yes	Yes		52.4	72.2	96.8	4436	45.7	2141	40	2366	20.7	65.6	1231	34.2	31.1	48.3	546	968	27.1	47.1	14.9	10.5	33.8	9.36	81.6	8126	39.5	1431
P210W4	0210	W4	Chronic_VLHIV	W4	W4	29	Yes	7	29	1	0	7	No	No	Yes	Yes	Yes	Yes	Yes	Yes	Yes	Yes		26.4	85.5	98.8	4591	16.2	2067	11.9	3120	7.01	74.7	976	25.1	9.48	17.7	194	348	8.23	76.5	3.97	10.5	12.6	7.57	96.5	7581	20.3	1472
P210M6	0210	M6	Chronic_VLHIV	Post_M6	Post_M7	202	Yes	7	202	1	0	7	No	No	Yes	Yes	Yes	Yes	Yes	Yes	Yes	Yes		37.8	71.5	94.7	3475	32.4	1961	14.3	1586	5.33	58.6	955	41.2	10.1	18.3	156	255	7.92	63.1	6.88	20.8	22.2	10.9	89.7	7044	24.6	1247
P305M3	0305	M3	NonChronic_VLHIV	D0	D0	0	Yes	1	6917	1	0	1	Yes	No	Yes	Yes	Yes	Yes	Yes	Yes	Yes	Yes		47.4	28.6	99.6	5505	48.8	2855	48	3828	34.9	30.9	830	67.8	43.3	48	879	1138	12.2	16.9	32.6	37.5	15.6	66.3	98	7758	39.3	2085
P305W2	0305	W2	NonChronic_VLHIV	W2	W2	13	Yes	1	13	1	0	1	No	No	Yes	Yes	Yes	No	Yes	Yes	Yes	Yes		18.8	44.7	98.8	5460	2.08	1542	0.43	2048	0.36	39.9	808	57.5	0.52	0.33	47.8	45.2	0.21	36.9	0.19	61.1	0.67	51.6	99.3	6354	3.13	1156
P305W4	0305	W4	NonChronic_VLHIV	W4	W4	28	Yes	1	28	1	0	1	No	No	Yes	Yes	Yes	No	Yes	Yes	Yes	Yes		21.9	30.3	99.6	4828	5.6	1902	4.06	2914	2.63	44	768	54.4	3.5	4.33	91	117	1.43	39.4	2.41	55.2	2.14	64.1	96.8	5313	2.28	1067
P305M6	0305	M6	NonChronic_VLHIV	Post_M6	Post_M4	122	Yes	1	122	1	0	1	No	No	Yes	Yes	Yes	Yes	Yes	Yes	Yes	Yes		68.3	49.8	98.9	5457	37.1	1849	63.1	2384	24.9	43.8	897	54.6	56.6	56.9	1135	1196	21.7	19.9	29.4	28.1	17.5	46	98.5	9614	31.2	1316
P305M12	0305	M12	NonChronic_VLHIV	Post_M12	Post_M10	304	Yes	1	304	1	0	1	No	No	Yes	Yes	Yes	Yes	Yes	Yes	Yes	Yes		31.9	45	98	4446	30.4	2028	6.39	1554	3.91	44.1	764	53.1	6.01	6.53	113	114	2.41	38.2	3.66	54	11.7	44.6	99.3	7509	39.7	1823
P403M6_1	0403	M6_1	Chronic_VLHIV	D0	D0	0	Yes	2	149	1	0	2	Yes	No	Yes	Yes	Yes	Yes	Yes	Yes	Yes	Yes		78.6	49.9	99.1	5660	46.8	2048	66.5	3427	33.9	59.3	906	38.8	70.8	53.9	1790	1239	39.8	17.1	14.7	30.6	30.4	40.4	99.2	11564	49.9	1573
P403W2	0403	W2	Chronic_VLHIV	W2	W2	13	Yes	2	13	1	0	2	No	No	Yes	Yes	Yes	Yes	Yes	Yes	Yes	Yes		74.6	54.8	99	6615	32.8	1750	70	4158	25.4	54.1	831	43.7	73.7	56.7	2360	1476	37.5	14.1	26	21.7	20.4	35.5	98.9	13079	42.1	1380
P403W4	0403	W4	Chronic_VLHIV	W4	W4	27	Yes	2	27	1	0	2	No	No	Yes	Yes	Yes	Yes	Yes	Yes	Yes	Yes		64.8	51	99	7148	33.3	1983	55.5	3682	24.4	53.7	803	43.9	62.6	42.7	1550	931	31.8	19	20.7	27.5	21	40.4	99.2	13223	41.8	1403
P403M6_2	0403	M6_2	Chronic_VLHIV	Post_M6	Post_M7	198	Yes	2	198	1	0	2	No	No	Yes	Yes	Yes	Yes	Yes	Yes	Yes	Yes		30.7	27.3	97	4809	17.2	1648	5.44	1815	3.13	48.2	790	49.6	7.96	2.76	132	66.7	3.64	41	1.37	52.4	10.1	66.9	99.3	12304	22	1202
P415M6	0415	M6	Chronic_VLHIV	D0	D0	0	Yes	11	230	2	1	12	Yes	No	Yes	Yes	Yes	Yes	Yes	Yes	Yes	Yes		79.1	66.1	99	7595	53.4	1744	81.1	2172	39.7	73.2	1194	25.8	75.1	76.7	1518	1588	51.2	20.6	19.6	8.07	40.5	20.5	98.4	10458	47.8	1385
P415W2	0415	W2	Chronic_VLHIV	W2	W2	14	Yes	11	14	2	1	12	No	No	Yes	Yes	Yes	Yes	Yes	Yes	Yes	Yes		65.9	55.4	99.1	5757	49.3	2071	58.4	4285	38.1	55.3	708	42.1	54.8	59.2	1351	1566	28.2	23.8	26.7	20	29.1	17.5	97.2	8837	54.1	1693
P415W4	0415	W4	Chronic_VLHIV	W4	W4	27	Yes	11	27	2	1	12	No	No	Yes	Yes	Yes	Yes	Yes	Yes	Yes	Yes		61.1	54.1	99.1	5468	55	2291	49.2	2695	33.6	58.9	835	39	43.9	54.4	762	1110	24.3	31.6	22.3	20.6	34	15.9	96.4	8234	62	1712
P470M3	0470	M3	Chronic_VLHIV	Pre_M3	Pre_M2	-60	Yes	1	65	1	0	1	No	No	Yes	Yes	Yes	Yes	Yes	Yes	Yes	Yes		38.7	44.2	99.7	6427	55	3100	39.8	2870	29.5	31.6	881	66.4	34.6	41.1	601	797	10.2	18.9	27.5	42.4	18.7	44.8	99	13775	53.5	1591
P470UV_1	0470	UV_1	Chronic_VLHIV	Pre_UV	Pre_W2	-13	Yes	1	112	1	0	1	No	No	Yes	Yes	Yes	Yes	Yes	Yes	Yes	Yes		41.5	62.7	99.4	6288	50.3	3582	42.6	4315	36	22.4	855	76.1	44.1	42	894	954	9.44	11.6	31.8	46.5	13.5	22.8	95.7	10112	48.3	2166
P470UV_2	0470	UV_2	Chronic_VLHIV	D0	D0	0	Yes	1	125	1	0	1	Yes	No	Yes	Yes	Yes	Yes	Yes	Yes	Yes	Yes		42.5	61.3	99.7	8368	40.7	4621	32.9	4825	28.8	19.5	828	79.1	38.7	31.2	785	717	7.16	10.4	24.7	56.9	10.5	27.4	98	14058	52.2	1684
P470W4	0470	W4	Chronic_VLHIV	W4	W4	30	Yes	1	30	1	0	1	No	No	Yes	Yes	Yes	No	Yes	Yes	Yes	Yes		14.1	83.2	99.9	7395	4.4	907	0.19	1384	0.13	14.5	557	83.5	0.43	0.11	55.3	53.2	0.063	12	0.063	86.6	0.85	9.64	99.2	11057	5.15	1110
P104M3	0104	M3	Chronic_VLHIV	Pre_M3	Pre_W2	-15	Yes	9	96	4	3	12	No	No	Yes	No	No	No	No	Yes	Yes	Yes
P104UV_1	0104	UV_1	Chronic_VLHIV	D0	D0	0	Yes	9	110	4	3	12	Yes	No	Yes	No	No	No	No	Yes	Yes	Yes
P104W3	0104	W3	Chronic_VLHIV	W3	W3	21	Yes	9	21	4	3	12	No	No	Yes	Yes	Yes	No	Yes	Yes	Yes	Yes		12.1	56.5	99.1	5730	5.51	895	0	0	0	67	667	32.6	0	0	22.6	22.2	0	86	0	11.9	4.85	14.7	96.9	10700	3.85	952
P104W4	0104	W4	Chronic_VLHIV	W4	W4	29	Yes	9	29	4	3	12	No	No	Yes	No	No	No	No	Yes	Yes	Yes
P104M6	0104	M6	Chronic_VLHIV	Post_M6	Post_M5	149	Yes	9	149	4	3	12	Yes	Yes	Yes	Yes	Yes	Yes	Yes	Yes	Yes	Yes		35.7	55.1	99.2	6667	54.4	3700	33.3	3224	29.1	60.2	863	39.5	33.3	30.5	631	591	23.7	47.8	10.3	17.4	38.9	20.8	93.2	11162	45.8	1599
P104M12	0104	M12	Chronic_VLHIV	Post_M12	Post_M11	337	Yes	9	337	4	3	12	No	No	Yes	Yes	Yes	Yes	Yes	Yes	Yes	Yes		56.8	56.5	97.8	5854	69.2	3674	26.2	1491	20.8	68.2	959	31.7	26.8	19.6	361	270	21.5	55.5	5.35	17.1	54.1	26.1	94.2	11650	37.5	1444
P104UV_2	0104	UV_2	Chronic_VLHIV	Post_UV	Post_M12	355	Yes	9	355	4	3	12	No	No	Yes	Yes	Yes	Yes	Yes	Yes	Yes	Yes		62.5	55.1	95.7	5708	63.3	3117	52	2970	39.5	62.5	867	37.2	53.4	42.4	1122	858	40	32.6	13.6	13.4	48.9	28	93	11596	38.1	1308
P122M3	0122	M3	Chronic_VLHIV	Pre_M3	Pre_M4	-106	Yes	2	913	2	1	3	No	No	Yes	No	No	No	No	No	Yes	Yes
P122M6_1	0122	M6_1	Chronic_VLHIV	Pre_M6	Pre_M1	-32	Yes	2	987	2	1	3	No	No	Yes	No	No	No	No	Yes	Yes	Yes
P122D0	0122	D0	Chronic_VLHIV	D0	D0	0	Yes	2	1017	2	1	3	Yes	No	Yes	No	No	No	No	No	Yes	Yes
P122W1	0122	W1	Chronic_VLHIV	W1	W1	7	Yes	2	7	2	1	3	No	No	Yes	No	No	No	No	Yes	Yes	Yes
P122W2	0122	W2	Chronic_VLHIV	W2	W2	14	Yes	2	14	2	1	3	No	No	Yes	No	No	No	No	Yes	Yes	Yes
P122W4	0122	W4	Chronic_VLHIV	W4	W4	28	Yes	2	28	2	1	3	No	No	Yes	No	No	No	No	Yes	Yes	Yes
P122M6_2	0122	M6_2	Chronic_VLHIV	Post_M6	Post_M5	145	Yes	2	145	2	1	3	No	No	Yes	Yes	Yes	Yes	Yes	Yes	Yes	Yes		35.6	57.9	77.3	5174	41.1	1670	45.2	3604	19.5	59.7	861	39.8	48.7	38.6	1008	783	29.5	28.1	16.3	25	29.8	24.6	91.5	11837	27.9	1111
P122UV	0122	UV	Chronic_VLHIV	Post_UV	Post_M7	216	Yes	2	216	2	1	3	No	No	Yes	Yes	Yes	Yes	Yes	Yes	Yes	Yes		48.4	49.1	87.2	5757	51.5	1916	40.8	2209	24.4	61.9	918	37.6	44.1	31.9	729	513	29.4	31.2	12.8	26.1	35.3	25.3	94.4	12073	35.1	1147
P122M12	0122	M12	Chronic_VLHIV	Post_M12	Post_M11	318	Yes	2	318	2	1	3	Yes	Yes	Yes	Yes	Yes	Yes	Yes	Yes	Yes	Yes		29.4	29.3	81.9	6618	42	1755	23.8	2687	12.3	57.8	881	41.5	24	21.8	402	395	13.7	37.2	9.78	34	26.7	28.2	95.6	12428	32.1	1023
P145M3	0145	M3	Chronic_VLHIV	Pre_M3	Pre_M3	-84	Yes	3	415	4	3	6	No	No	Yes	Yes	Yes	Yes	Yes	Yes	Yes	Yes		36.5	43	99.8	5402	62.8	2343	66.4	7499	49.7	74.8	1219	25.4	70.4	57.5	2709	1910	53	21.4	14.3	10.7	53.5	18.3	98.9	6249	40.2	1098
P145M6_1	0145	M6_1	Chronic_VLHIV	D0	D0	0	Yes	3	496	4	3	6	Yes	No	Yes	Yes	Yes	Yes	Yes	Yes	Yes	Yes		36	13.4	99.9	4772	56.7	2235	38.8	5210	29.7	68.7	1152	31.5	44	30.2	1028	700	30.5	38	9.13	21.7	46.3	13.1	98.5	5378	46.4	1227
P145W1	0145	W1	Chronic_VLHIV	W1	W1	7	Yes	3	7	4	3	6	No	No	Yes	Yes	Yes	No	Yes	No	Yes	Yes		2.45	19.7	97.3	5243	6.31	1506	3.6	2009	3.6	87.4	883	12.6	4.12	0	112	40.5	3.6	83.8	0	12.6	3.6	10.1	100	9042	15.8	1715
P145W2	0145	W2	Chronic_VLHIV	W2	W2	14	Yes	3	14	4	3	6	No	No	Yes	Yes	Yes	Yes	Yes	Yes	Yes	Yes		26.8	54.8	100	5403	56.4	2057	56.6	6014	40.3	77	1326	23.1	58.8	52.1	1718	1480	45.7	30.7	11.8	11	48.5	14.9	99.2	7159	43.3	1265
P145W4	0145	W4	Chronic_VLHIV	W4	W4	29	Yes	3	29	4	3	6	No	No	Yes	Yes	Yes	Yes	Yes	Yes	Yes	Yes		35.4	47.2	100	4985	49.5	1882	56.2	5352	32.1	70.4	1227	29.9	57.1	57.3	1538	1657	40.5	29.2	16.8	12.6	40.2	13.5	97.9	6332	36.5	1193
P145M6_2	0145	M6_2	Chronic_VLHIV	Post_M6	Post_M4	121	Yes	3	121	4	3	6	No	No	Yes	Yes	Yes	Yes	Yes	Yes	Yes	Yes		53.6	51.1	92.4	6188	51.6	2325	55.5	3079	33.8	81.7	1355	17.9	56.6	44.9	1166	912	46.9	32	8.75	10.3	47.8	17.8	79.2	10930	29.3	1333
P145UV_1	0145	UV_1	Chronic_VLHIV	Post_UV	Post_M9	275	Yes	3	275	4	3	6	Yes	Yes	Yes	Yes	Yes	Yes	Yes	Yes	Yes	Yes		60.4	16.8	81.5	5778	55	2084	36.8	1945	20.8	68.9	876	29.9	41.2	21.6	654	330	29.4	31.8	7.75	24.2	45.1	12.8	71.9	10662	36	1412
P145M12	0145	M12	Chronic_VLHIV	Post_M12	Post_M13	378	Yes	3	378	4	3	6	No	No	Yes	Yes	Yes	Yes	Yes	Yes	Yes	Yes		30.1	39.9	89.5	5612	57	2167	14.9	1767	9.49	81.6	1338	18.2	14.4	12.8	237	235	13.1	64.8	2.55	16.5	51.4	15.9	76	9592	40.5	1508
P145UV_2	0145	UV_2	Chronic_VLHIV	Post_UV_2	Post_M16	469	Yes	3	469	4	3	6	Yes	Yes	Yes	Yes	Yes	No	Yes	Yes	Yes	Yes		10.5	17.6	60.2	1889	7.23	2142	3.61	1531	1.2	65.1	628		7.41				4.82	60.2			9.64	8.69	80.5	2507	4.88	1251
P145UV_3	0145	UV_3	Chronic_VLHIV	Post_UV_3	Post_M22	665	Yes	3	665	4	3	6	Yes	Yes	Yes	Yes	Yes	Yes	Yes	Yes	Yes	Yes		58.7	36.3	84.1	2058	55.2	3597	21	1551	14.3	71.4	1010		31				19.7	52.2			49.8	19.7	66.4	3008	36.8	2545
P153D0	0153	D0	Chronic_VLHIV	D0	D0	0	Yes	1	236	4	3	4	Yes	No	Yes	No	Yes	Yes	Yes	Yes	Yes	Yes		26.5	41.3	98.2	5037	60.8	2467	35.4	6509	29.3	40.3	875	60	45.3	31.1	1153	766	18.4	21.6	18.4	41.2	31.8	37.4	98	6731	36.4	1164
P153W1	0153	W1	Chronic_VLHIV	W1	W1	7	Yes	1	7	4	3	4	No	No	Yes	No	Yes	Yes	Yes	Yes	Yes	Yes		39.5	54.5	97.8	5587	65.6	2513	59.4	8843	48.1	38.8	894	61.4	70.1	53.7	2854	1959	27.2	11.2	32.6	28.3	30.8	28.7	97.5	6143	50.7	1229
P153W3	0153	W3	Chronic_VLHIV	W3	W3	21	Yes	1	21	4	3	4	No	No	Yes	No	Yes	Yes	Yes	Yes	Yes	Yes		38.6	54.8	96.1	4407	63.6	2095	62.4	8055	45.9	33.2	798	67.1	65.6	62.2	2224	2465	21.9	10.8	41.3	25.2	25.3	23.6	91.5	4869	45.5	1209
P153W4	0153	W4	Chronic_VLHIV	W4	W4	28	Yes	1	28	4	3	4	No	No	Yes	No	No	No	No	Yes	Yes	Yes
P153M6	0153	M6	Chronic_VLHIV	Post_M6	Post_M7	220	Yes	1	220	4	3	4	Yes	Yes	Yes	No	Yes	Yes	Yes	Yes	Yes	Yes		30.8	49.6	85	6407	65.6	3144	53.8	4442	45.5	49.1	766	50.5	60.3	46.1	1517	1063	27.9	13.9	24.4	27.9	33.1	16.7	68.5	10600	29.1	1519
P153M12	0153	M12	Chronic_VLHIV	Post_M12	Post_M12	364	Yes	1	364	4	3	4	Yes	Yes	Yes	No	Yes	Yes	Yes	Yes	Yes	Yes		74.2	45.8	77.1	7210	67.1	3531	66.8	5471	57.1	51.3	879	48.3	84.2	47	3332	1279	40.2	5.22	24.2	25.7	40.1	34.7	81.7	13071	49.6	1697
P153UV	0153	UV	Chronic_VLHIV	Post_UV	Post_M19	557	Yes	1	557	4	3	4	Yes	Yes	Yes	No	Yes	Yes	Yes	Yes	Yes	Yes		57.5	49.3	85.5	6877	70.4	3450	59.1	4064	50.7	54.6	824	44.8	66.6	48.2	1709	1094	33.9	13.9	23	23.6	39.5	30.8	73.8	10336	34.5	1718
P170M6	0170	M6	Chronic_VLHIV	D0	D0	0	Yes	11	136	3	2	13	Yes	No	Yes	No	No	No	No	Yes	Yes	Yes
P170W2	0170	W2	Chronic_VLHIV	W2	W2	14	Yes	11	14	3	2	13	No	No	Yes	No	No	No	No	Yes	Yes	Yes
P170W4	0170	W4	Chronic_VLHIV	W4	W4	28	Yes	11	28	3	2	13	No	No	Yes	No	No	No	No	Yes	Yes	Yes
P235M3	0235	M3	Chronic_VLHIV	Pre_M3	Pre_M2	-72	Yes	6	91	5	4	10	No	No	Yes	Yes	Yes	Yes	Yes	Yes	Yes	Yes		37.8	88.2	99.8	9111	0.73	892	0.051	266	0	89.2	1224	9.94	0.00479	0.086	40.4	47.6	0.00427	87.7	0.00427	11.6	0.35	7.97	99.8	13545	1.89	974
P235M6_1	0235	M6_1	Chronic_VLHIV	D0	D0	0	Yes	6	161	5	4	10	Yes	No	Yes	Yes	Yes	Yes	Yes	Yes	Yes	Yes		70	82.8	99.8	7355	44.3	2710	48.9	2362	28.2	54.5	1312	44.4	41.2	53.4	688	1029	20.9	32.2	23.6	22.7	26.3	9.96	96.1	13845	38.9	1400
P235W1	0235	W1	Chronic_VLHIV	W1	W1	7	Yes	6	7	5	4	10	No	No	Yes	Yes	Yes	No	Yes	Yes	Yes	Yes		24.1	88.6	99.8	8203	1.13	1139	0.13	1307	0.1	76.3	1075	21.9	0.077	0.2	42.9	45.2	0.059	73.7	0.044	24.9	0.53	5.65	99.5	11795	1.62	819
P235W2	0235	W2	Chronic_VLHIV	W2	W2	14	Yes	6	14	5	4	10	No	No	Yes	Yes	Yes	No	Yes	Yes	Yes	Yes		22.7	76.2	99.9	7167	0.97	930	0.099	802	0.04	76	1117	22.4	0.052	0.27	43.4	47	0.040	73.6	0.02	25.2	0.46	9.98	99.7	10624	1.97	1259
P235W4	0235	W4	Chronic_VLHIV	W4	W4	28	Yes	6	28	5	4	10	No	No	Yes	Yes	Yes	Yes	Yes	Yes	Yes	Yes		65.9	80.1	99.9	7620	43.2	2620	52.6	2271	28.1	60	1409	39.2	46.8	56.9	778	1086	26.6	32.3	22.2	18.5	29.3	12	97.3	14810	35.5	1415
P235UV_1	0235	UV_1	Chronic_VLHIV	Post_UV	Post_M4	105	Yes	6	105	5	4	10	No	No	Yes	Yes	Yes	Yes	Yes	Yes	Yes	Yes		58.2	83.9	99.8	7938	35.2	3096	19.6	1910	14.7	71.5	1243	27.4	15.6	28	244	446	10.5	59.2	7.67	21.8	24.3	8.49	93.6	13459	43.5	1660
P235M6_2	0235	M6_2	Chronic_VLHIV	Post_M6	Post_M6	181	Yes	6	181	5	4	10	No	No	Yes	Yes	Yes	Yes	Yes	Yes	Yes	Yes		81.8	77.8	99.9	7685	59.7	2661	60.9	1797	38.1	64.7	1431	34.4	56.7	61.2	877	992	34.7	28.7	21	14.9	41.6	9.78	95.7	10634	42.5	1681
P235UV_2	0235	UV_2	Chronic_VLHIV	Post_UV_2	Post_M8	252	Yes	6	252	5	4	10	Yes	Yes	Yes	Yes	Yes	Yes	Yes	Yes	Yes	Yes		71.6	69	99.9	7715	40.9	2091	43.8	1692	21.1	53.7	1152	45.2	36.6	49.6	495	734	18.3	33.7	22.3	24.8	22.7	10.8	96.6	11995	38	1590
P235UV_3	0235	UV_3	Chronic_VLHIV	Post_UV_3	Post_UV_3		Yes	6		5	4	10	Yes	Yes	Yes	Yes	Yes	Yes	Yes	Yes	Yes	No	Dates in EC panel and study DB do not match.	7.37	10.3	96.6	2641	17.2	1405	3.45	216	1.72	91.4	769	6.9	17	0	90.1	20.3	15.5	75.9	0	8.62	17.2	6.73	92.1	5370	13.2	4427
P314D0	0314	D0	Chronic_VLHIV	D0	D0	0	Yes	8	106	4	3	11	Yes	No	Yes	Yes	Yes	Yes	Yes	Yes	Yes	Yes		43.6	55.7	99.3	5989	28.7	2509	15.4	1818	11.7	63.7	1027	34.9	16.4	12.3	252	204	9.82	51.7	4.37	33	20.5	30.1	97.7	5514	31	1751
P314W1	0314	W1	Chronic_VLHIV	W1	W1	6	Yes	8	6	4	3	11	No	No	Yes	Yes	Yes	Yes	Yes	Yes	Yes	Yes		50.5	58.2	99.6	6711	12.2	1952	7.37	1457	4.08	55.6	1024	42.7	7.54	6.2	124	124	3.92	49.4	2.68	42.8	8.09	26.3	98.5	6719	18.4	1530
P314W2	0314	W2	Chronic_VLHIV	W2	W2	13	Yes	8	13	4	3	11	No	No	Yes	Yes	Yes	No	Yes	Yes	Yes	Yes		23.4	76.6	99.9	6908	0.88	1325	0.055	791	0	61.3	918	37.4	0	0.073	49	57.9	0	59	0.027	39.7	0.47	18.1	99.9	6644	3.14	1772
P314W4	0314	W4	Chronic_VLHIV	W4	W4	27	Yes	8	27	4	3	11	No	No	Yes	Yes	Yes	Yes	Yes	Yes	Yes	Yes		27.6	62.6	99.5	6229	3.04	1218	0.39	717	0.24	57.1	910	40.9	0.53	0	64.6	71	0.2	54.4	0.022	44.2	1.74	25.7	98.5	6115	11.5	1461
P314M6	0314	M6	Chronic_VLHIV	Post_M6	Post_M6	177	Yes	8	177	4	3	11	No	No	Yes	Yes	Yes	Yes	Yes	Yes	Yes	Yes		62.2	55	99.5	6896	35.3	1989	32.7	1521	18.7	69.7	1117	29.3	33.9	26.4	442	357	22.2	45.2	7.9	23.6	27.1	33.1	97.1	7351	35.4	1593
P314UV_1	0314	UV_1	Chronic_VLHIV	Post_UV	Post_M3	96	Yes	8	96	4	3	11	Yes	Yes	Yes	Yes	Yes	Yes	Yes	Yes	Yes	Yes		44.8	60.5	99.7	6399	28.5	2442	19.1	1614	14.1	66	946	32	21.5	12.9	306	202	13.3	49.4	4.23	31.4	21.4	29.6	98.9	6282	31.5	1892
P314UV_2	0314	UV_2	Chronic_VLHIV	Post_UV_2	Post_M8	249	Yes	8	249	4	3	11	No	No	Yes	Yes	Yes	Yes	Yes	Yes	Yes	Yes		54.6	60.9	99.7	6597	17.4	2126	14.5	1657	9.16	63.8	927	34.2	16.8	9.96	247	177	10.2	50.7	3.48	34.2	13.6	27.6	97.5	7091	29.6	1854
P314M12	0314	M12	Chronic_VLHIV	Post_M12	Post_M12		Yes	8		4	3	11	No	No	Yes	No	No	No	No	Yes	Yes	No	No visit date known for this timepoint
P314UV_3	0314	UV_3	Chronic_VLHIV	Post_UV_3	Post_M14	430	Yes	8	430	4	3	11	Yes	Yes	Yes	Yes	Yes	Yes	Yes	Yes	Yes	Yes		32	44.6	92.5	2207	11.2	3320	4.49	1390	3.7	71.5	756		7.01				4.22	68			10.4	21	87.9	2412	16.7	2379
P315M6	0315	M6	Chronic_VLHIV	D0	D0	0	Yes	2	194	4	3	5	Yes	No	Yes	Yes	Yes	Yes	Yes	Yes	Yes	Yes		64.4	39.2	98.3	6702	47	2381	51.8	2920	31.3	53.5	803	44.1	48.9	51.7	954	1053	24.3	26.1	24.1	24.4	23.6	47.1	98.2	12022	41.1	1370
P315W1	0315	W1	Chronic_VLHIV	W1	W1	7	Yes	2	7	4	3	5	No	No	Yes	Yes	Yes	Yes	Yes	Yes	Yes	Yes		56.6	47.9	99.4	7238	34	2795	38.9	2793	25.8	47.9	714	48.9	37.3	39.6	685	733	16.6	26.9	20.3	34.2	15.7	41.9	99	13392	40.4	1562
P315W2	0315	W2	Chronic_VLHIV	W2	W2	14	Yes	2	14	4	3	5	No	No	Yes	Yes	Yes	Yes	Yes	Yes	Yes	Yes		62.8	46.2	99.6	6584	42	2614	60.2	2997	32.3	46.4	694	50.6	55.3	58.8	1156	1346	22.9	19.8	31	25	17.9	47.6	99.3	11995	46.5	1519
P315W4	0315	W4	Chronic_VLHIV	W4	W4	27	Yes	2	27	4	3	5	No	No	Yes	Yes	Yes	Yes	Yes	Yes	Yes	Yes		78.2	34	95.9	6077	40.8	2092	76.8	2216	30.3	42.8	745	54.7	70.7	67.7	1479	1416	26.3	13.6	36.2	22.8	17.5	57	97.7	10788	38.3	1203
P315M12	0315	M12	Chronic_VLHIV	Post_M12	Post_M11	339	Yes	2	339	4	3	5	Yes	Yes	Yes	Yes	Yes	Yes	Yes	Yes	Yes	Yes		52	37.8	94.2	2873	67.6	5581	63.8	2568	48.1	50.8	745		69.7				33.5	17			41.5	52.1	96.1	5607	30.9	1950
P315UV	0315	UV	Chronic_VLHIV	Post_UV	Post_M18	533	Yes	2	533	4	3	5	Yes	Yes	Yes	Yes	Yes	Yes	Yes	Yes	Yes	Yes		46.1	38.1	93.8	2271	58.1	4092	24.4	1354	17.8	58.3	700		29.1				14.9	43.8			39	51.1	95.6	4189	23.7	1954
P0102M21	0102	M21	NonChronic_VLHIV	D0	D0	0	Yes	1	4360	2	1	2	Yes	No	Yes	Yes	Yes	No	Yes	Yes	Yes	Yes		21.8	74.1	99.9	3101	65.6	4447	54.6	2640	50.3	47.4	678	50.2	57.7	55.8	941	1021	28.4	23.8	24.3	20.6	36.8	10.6	98	3621	62	2405
P0102UV	0102	UV	NonChronic_VLHIV	Post_UV_2	Post_M8	244	Yes	1	244	2	1	2	Yes	Yes	Yes	Yes	Yes	Yes	Yes	Yes	Yes	Yes		38.1	55.4	96.2	2621	67.2	3811	67.2	2875	54	31.7	626	66.2	69.1	67.7	1264	1407	24.8	12.4	39.6	19.7	25.9	24.1	96.8	4864	56.4	1521
P0102W4	0102	W4	NonChronic_VLHIV	W4	W4	28	Yes	1	28	2	1	2	No	No	Yes	Yes	Yes	Yes	Yes	Yes	Yes	Yes		31.1	74.3	99.2	2641	45.6	2554	52.4	1575	31.7	48.7	651	49.6	51.5	58	600	752	26.1	26.9	22.8	21.1	29.8	11	98.6	3818	47.9	1490
P0395M3	0395	M3	Chronic_VLHIV	Pre_M3	Pre_M14	-425	Yes	2	181	1	0	2	No	No	Yes	Yes	Yes	No	Yes	No	Yes	Yes		0.91	13.4	54.5	2121	9.09	568	0	0	0	36.4	750	63.6	0	0	24.7	31.2	0	45.5	0	45.5	9.09	53.7	75	1856	2.27	970
P0395M12	0395	M12	Chronic_VLHIV	Pre_M12	Pre_M6	-185	Yes	2	421	1	0	2	No	No	Yes	Yes	Yes	No	Yes	Yes	Yes	Yes		19.8	26.8	90.5	2002	38	1918	20.8	1268	9.29	44.6	757	55.6	18.1	25.8	174	271	7.07	45.3	10.1	33.9	23.8	44.1	89.7	3681	45	1525
P0395M15	0395	M15	Chronic_VLHIV	Pre_M15	Pre_M3	-80	Yes	2	526	1	0	2	No	No	Yes	Yes	Yes	Yes	Yes	Yes	Yes	Yes		25.2	26.4	93.6	2281	63.2	2094	4.44	498	3.2	59.5	735	41.6	5.37	4.27	34.7	16.8	2.13	64.5	0.71	29.1	44.9	20.8	90.1	3181	42.4	1677
P0395M18	0395	M18	Chronic_VLHIV	Pre_M18	Pre_W2	-10	Yes	2	596	1	0	2	No	No	Yes	Yes	Yes	Yes	Yes	Yes	Yes	Yes		35.6	41.8	95.9	3186	77.3	2749	23.2	1029	17.8	53.7	899	47.4	17.5	33.9	106	324	7.68	50	11.2	26.1	47.8	21	90.4	3456	58	1635
P0395UV	0395	UV	Chronic_VLHIV	D0	D0	0	Yes	2	606	1	0	2	Yes	No	Yes	Yes	Yes	Yes	Yes	Yes	Yes	Yes		29.3	29.9	94.3	2443	63	2543	20.9	1280	16.1	45.2	773	55.2	15.2	30.9	101	339	5.16	45.3	13.1	34.6	34.3	21.9	78.5	2317	47.9	1695
P0395W2	0395	W2	Chronic_VLHIV	W2	W2	13	Yes	2	13	1	0	2	No	No	Yes	Yes	Yes	Yes	Yes	Yes	Yes	Yes		32.1	45	97.5	2933	67	2589	8.12	1006	4.84	50.3	766	50.6	4.81	13.9	19.9	127	1.45	54.6	4.74	35.1	41.1	19.9	91.9	3215	51	1577
P0395W4	0395	W4	Chronic_VLHIV	W4	W4	27	Yes	2	27	1	0	2	No	No	Yes	Yes	Yes	No	Yes	Yes	Yes	Yes		3.4	27.3	91.7	3322	8.33	1137	2.78	1223	1.39	77.8	587	27.8	3.57	5	54.6	121	0	86.1	1.39	8.33	20.8	12.5	84.8	2503	9.09	920
P0434M15	0434	M15	Chronic_VLHIV	Pre_M15	Pre_W3	-20	Yes	1	456	2	1	2	No	No	Yes	Yes	Yes	Yes	Yes	Yes	Yes	Yes		56.2	35.3	96.6	2993	61.5	2765	65	2288	47.3	54.3	949	44.4	75.4	55	1291	916	42	15.7	20.6	19.2	42.4	44.4	97.1	3754	52.9	1516
P0434UV	0434	UV	Chronic_VLHIV	D0	D0	0	Yes	1	475	2	1	2	Yes	No	Yes	Yes	Yes	Yes	Yes	Yes	Yes	Yes		41.8	20.8	94.9	2728	65.1	4123	63.7	2722	53	56.1	796	42.5	77.8	46.2	1614	806	45.3	14.3	15.8	21.7	45	43.3	97.1	3916	63.1	2025
P0434W2	0434	W2	Chronic_VLHIV	W2	W2	14	Yes	1	14	2	1	2	No	No	Yes	Yes	Yes	Yes	Yes	Yes	Yes	Yes		29.3	24.7	94.9	2387	52.7	3012	39.2	2561	32.9	60.6	796	37.7	48.5	30.5	792	462	29.1	35.8	7.81	24.3	35.8	57.5	96.4	3660	57.1	1762
P0434W4	0434	W4	Chronic_VLHIV	W4	W4	28	Yes	1	28	2	1	2	No	No	Yes	Yes	Yes	No	Yes	Yes	Yes	Yes		13.9	21.3	93.1	2202	16.9	1415	5.36	974	3.83	46.4	638	51.3	9.09	3.73	93.2	73.4	3.83	50.6	1.15	42.9	10.7	53.5	91.2	2539	31.6	1450
P0475M9	0475	M9	Chronic_VLHIV	D0	D0	0	Yes	1	312	3	2	3	Yes	No	Yes	Yes	Yes	Yes	Yes	Yes	Yes	Yes		40	48.7	91.3	3163	55.4	3301	49	2883	36.4	68.4	880	31.2	49.8	51.7	834	1012	34.7	37	12.9	13.3	43.9	39.7	95	5504	41.8	1655
P0475W2	0475	W2	Chronic_VLHIV	W2	W2	13	Yes	1	13	3	2	3	No	No	Yes	Yes	Yes	No	Yes	Yes	Yes	Yes		3.08	60.9	94.8	3025	5.22	1847	2.99	672	2.99	94.8	809	5.22	3.15	0	63.3	44.6	1.49	94	0	2.99	8.96	28.2	96.8	3921	4.84	906
P0475W4	0475	W4	Chronic_VLHIV	W4	W4	27	Yes	1	27	3	2	3	No	No	Yes	Yes	Yes	Yes	Yes	Yes	Yes	Yes		72.9	52.5	93.6	3158	60.6	3068	84.7	4058	54.7	57.7	892	41.9	84.1	88.9	2189	3586	51.1	10.9	31.9	4.88	40.9	40.7	92.6	5413	38.6	1723
P0475W6	0475	W6	Chronic_VLHIV	W6	W6	41	Yes	1	41	3	2	3	No	No	Yes	Yes	Yes	Yes	Yes	Yes	Yes	Yes		61.6	52	91.2	2874	57.9	2922	79.1	4815	50.3	61	907	38.5	81.4	81.4	2315	3295	50.5	14.4	26.6	7.18	39.8	41.6	95.3	4918	43.7	1549
P0475W8	0475	W8	Chronic_VLHIV	W8	W8	55	Yes	1	55	3	2	3	No	No	Yes	Yes	Yes	No	Yes	Yes	Yes	Yes		2.04	50.6	94.4	2826	2.25	677	0	0	0	92.1	712	7.87	1.22	0	38.5	39.1	0	95.5	0	3.37	2.25	32.4	96.5	4437	7.02	1159
P0483M3	0483	M3	Chronic_VLHIV	Pre_M3	Pre_M3	-79	Yes	12	66	2	1	13	No	No	Yes	Yes	Yes	Yes	Yes	Yes	Yes	Yes		55.3	35	74.2	1728	48.2	2555	26.9	1614	17.6	35.1	600	63.6	35.4	23.7	415	296	13.8	27	11.5	44.6	24.1	59.8	88.6	3142	33.7	1307
P0483M6_1	0483	M6_1	Chronic_VLHIV	D0	D0	0	Yes	12	143	2	1	13	Yes	No	Yes	Yes	Yes	Yes	Yes	Yes	Yes	Yes		52	39	84.8	1789	50.6	2737	0	0	0	46.1	634	52.9	0	0	0	0	0	49.3	0	43	31.7	54.6	90.5	3337	31.4	1225
P0483UV	0483	UV	Chronic_VLHIV	Pre_UV	Pre_M4	-106	Yes	12	39	2	1	13	No	No	Yes	Yes	Yes	Yes	Yes	Yes	Yes	Yes		43.5	37.7	77.9	1884	39.2	2178	0	0	0	35.5	572	63.5	0	0	0	0	0	39.9	0	55.2	21.9	55.8	86	3571	32.5	1150
P0483W2	0483	W2	Chronic_VLHIV	W2	W2	14	Yes	12	14	2	1	13	No	No	Yes	Yes	Yes	Yes	Yes	Yes	Yes	Yes		43.7	31.3	74.6	1695	51.5	2556	35.9	2602	26	45.3	680	54	47.4	28.7	764	458	23.3	27.5	11.7	35.1	28.2	61.4	88.3	3285	51.5	1341
P0483W4	0483	W4	Chronic_VLHIV	W4	W4	28	Yes	12	28	2	1	13	No	No	Yes	Yes	Yes	No	Yes	Yes	Yes	Yes		5.33	15.4	81.7	1819	15.5	1270	2.82	1544	1.41	53.5	710	43.7	2.63	3.23	60.4	60.1	2.82	66.2	0	31	5.63	68.3	85.7	2962	33.4	1456
P0483M6_2	0483	M6_2	Chronic_VLHIV	Post_M6	Post_M5	135	Yes	12	135	2	1	13	No	No	Yes	Yes	Yes	No	Yes	Yes	Yes	Yes		2.84	18.7	77.8	1948	13.3	815	0	0	0	73.3	743	26.7	0	0	26.7	20.7	0	80	0	17.8	20	60.2	73.1	2651	23.4	1196
P0483M12	0483	M12	Chronic_VLHIV	Post_M12	Post_M9	279	Yes	12	279	2	1	13	No	No	Yes	Yes	Yes	Yes	Yes	Yes	Yes	Yes		75.3	38	69.6	1792	43.5	2293	48.2	2241	28.8	43	627	56.3	69.9	33.2	1216	492	32.5	16.6	14.3	35.6	28.7	55.4	89.4	3535	24.4	1089
P0478M3	0478	M3	Chronic_VLHIV	D0	D0	0	Yes	2	125	2	1	3	Yes	No	Yes	No	Yes	No	Yes	Yes	Yes	Yes		3.51	39.3	98.4	2509	31.2	1519	7.2	780	4	62.4	798	38.4	7.69	6.25	70	85.1	4	65.6	1.6	26.4	24.8	17.3	98.2	5476	30.9	1574
P0478W1	0478	W1	Chronic_VLHIV	W1	W1	7	Yes	2	7	2	1	3	No	No	Yes	No	Yes	No	Yes	Yes	Yes	Yes		19.3	33.2	89.6	1849	34.8	1955	0.17	3678	0	40	646	60.4	0	0.55	0	12.6	0	44.6	0.17	53	19.1	53.3	88.3	3078	18.8	1480
P0478W2	0478	W2	Chronic_VLHIV	W2	W2	15	Yes	2	15	2	1	3	No	No	Yes	No	Yes	No	Yes	Yes	Yes	Yes		24.4	49.5	97.5	2879	46.8	2339	20	838	12.3	59.1	695	41.7	23.2	23.7	158	199	9.87	55.5	5.3	25.9	35.1	11.4	86.1	4811	51.6	1595
P0478M6	0478	M6	Chronic_VLHIV	Post_M6	Post_M8	238	Yes	2	238	2	1	3	Yes	Yes	Yes	No	Yes	Yes	Yes	Yes	Yes	Yes		39.8	37.8	98.6	3502	54.4	2364	46.6	1249	29	58.6	640	42.2	48	50.1	427	618	25	39.6	14.6	16.9	42.6	6.38	80.6	5978	46.9	1537
A0001M3	0001	M3	HIV				No	0		0		0	No	No	Yes	Yes	Yes	Yes	Yes	Yes	Yes	Yes		29.1	54.2	94.7	2971	12	941	21	4769	6.79	59.8	736		25.9				15.2	40.7			9.21	29.4	78.3	3807	9.01	804
A100M3	0100	M3	HIV				No	0		0		0	No	No	Yes	Yes	Yes	Yes	Yes	Yes	Yes	Yes		84.5	41.6	88.8	4301	44.5	1998	60.1	4758	29.5	40.4	739	59.1	65.4	60.6	1653	1627	27.1	15.1	33.3	23.1	19.7	40.5	84.9	6929	25.5	1248
A110M3	0110	M3	HIV				No	0		0		0	No	No	Yes	Yes	Yes	Yes	Yes	Yes	Yes	Yes		72.7	42.3	93.7	4598	51.5	2084	61.7	4558	35	61.7	748	37.7	67.7	58.3	1811	1511	42.5	21.1	19.5	15.3	33.7	31.1	89.3	6109	29	1252
A11M3	0011	M3	HIV				No	0		0		0	No	No	Yes	Yes	Yes	Yes	Yes	Yes	Yes	Yes		70.3	46.3	86.3	4676	58	2573	79.3	3594	46.9	37.9	912	61.7	78.5	74	2380	2206	25.6	8.17	47.9	12.6	20.1	45.4	82.1	7374	34.2	1358
A25M9	0025	M9	HIV				No	0		0		0	No	No	Yes	Yes	Yes	No	Yes	Yes	Yes	Yes		5.05	12.1	81.2	5773	17.9	1193	1.79	7080	0.89	54.5	674	43.8	1.64	2.04	94.1	98.8	0.89	47.3	0.89	44.6	6.25	43.8	91.8	9450	18.8	1092
A75M9	0075	M9	HIV				Yes	1		0		0	No	No	No	No	Yes	No	Yes	No	Yes	No	NTN	5.04	20.1	62.7	4662	9.04	1574	5.83	2843	2.33	63	906	36.7	4.17	6.35	128	170	3.21	52.2	2.62	36.7	7	67.1	90.9	7395	10.1	972
A0090M3	0090	M3	HIV				No	0		0		0	No	No	No	No	Yes	No	No	No	Yes	No	NTN	68.9	16.6	82.3	3653	31.9	1090	54.4	5848	22.8	47.2	782		67.5				30.6	13.7			20.7	51.9	79.5	4645	16.5	723
A135M9	0135	M9	HIV				No	0		0		0	No	No	Yes	Yes	Yes	No	Yes	Yes	Yes	Yes		13.9	12.4	62.7	5112	23	1168	8.32	2094	1.66	31.8	698	67.7	11.5	6.39	207	127	3.33	24	4.33	64.4	9.15	75.9	72.9	7072	23.4	1137
A141M3	0141	M3	HIV				No	0		0		0	No	No	Yes	No	No	No	No	Yes	Yes	Yes
A148M3	0148	M3	HIV				No	0		0		0	No	No	Yes	No	No	No	No	Yes	Yes	Yes
A150M3	0150	M3	HIV				No	0		0		0	No	No	No	No	Yes	No	No	No	Yes	No	NTN	18.3	6.46	99	6174	13.5	1589	5.82	3983	4.22	29.5	551	69.3	4.08	6.67	108	141	1.61	33.5	4.22	60.4	3.21	22.3	97.8	8749	9.25	1420
A160M6	0160	M6	HIV				Yes	1		0		0	No	No	No	No	Yes	No	Yes	No	Yes	No	NTN	59.6	55.1	79.4	4608	33.3	2137	31.5	2292	22.4	49.6	741		32.7				15.9	33			16.3	33.8	51	7165	15.6	1201
A220M9	0220	M9	HIV				No	0		0		0	No	No	Yes	Yes	Yes	Yes	Yes	Yes	Yes	Yes		25.5	22.8	55.9	4021	62.6	2248	27.6	2594	14.3	29.4	708	69.7	24.6	27.7	429	508	6.33	16.6	20.6	51.3	15.4	66.1	74.7	6484	49.2	1446
A245M6	0245	M6	HIV				No	0		0		0	No	No	Yes	Yes	Yes	Yes	Yes	Yes	Yes	Yes		61.8	34.1	61	5549	34.4	1871	43.3	3143	19.1	43.3	826	56.2	61.2	24.4	1522	599	26.1	16.2	15.5	40	23.5	45.3	75.1	9237	17	1216
A251M3	0251	M3	HIV				No	0		0		0	No	No	Yes	Yes	Yes	Yes	Yes	Yes	Yes	Yes		44.7	48.1	84.6	6373	47.7	1674	25.1	4330	15.6	29.3	762	70.1	38.7	18.7	870	415	12.2	19.3	13.8	58	17.3	35.5	91.5	9655	27.7	1261
A006M3	0006	M3	HIV				No	0		0		0	No	No	Yes	Yes	Yes	Yes	Yes	Yes	Yes	Yes		74	32.3	80.3	3172	52.4	2231	55.4	4677	32.2	41.9	833	57.8	59.2	58.6	1465	1564	24.6	18.1	31.4	24.6	25.9	43.6	65.8	4093	36.4	1441
A241M6	0241	M6	HIV				No	0		0		0	No	No	Yes	Yes	Yes	Yes	Yes	Yes	Yes	Yes		52.2	40.2	84.4	4446	42.7	1937	33.6	2114	23.5	65.5	602		35.7				22.8	41.8			26.7	44	77.5	7264	17.5	1107
A266M3	0266	M3	HIV				Yes	1		0		0	No	No	No	No	Yes	No	Yes	No	Yes	No	NTN	60.7	31	92.3	4672	40.4	1896	54.3	2892	29.8	57.9	641		47.5				26.1	27.7			19.9	43	65.1	7728	25.6	1178
A286M3	0286	M3	HIV				No	0		0		0	No	No	Yes	Yes	Yes	Yes	Yes	Yes	Yes	No	NTN	55.6	39.3	79.4	4509	51.9	2004	45	2771	31	61.3	620		47				27.8	29.9			29.2	36.5	57	8011	30.7	1407
A287M6	0287	M6	HIV				No	0		0		0	No	No	Yes	Yes	Yes	Yes	Yes	Yes	Yes	Yes		39.8	54	83	4673	32.1	2017	19.9	2877	13.3	42.3	659		25.5				10.6	30.6			19.1	37	84.8	6529	20.9	1316
A320M6	0320	M6	HIV				No	0		0		0	No	No	Yes	Yes	Yes	Yes	Yes	Yes	Yes	Yes		62.7	13.2	58.8	4557	24.6	1753	18.5	3842	9.76	45.3	602		29.7				13.2	30.8			16.5	64.9	44.5	5864	17.1	1153
A350M6	0350	M6	HIV				No	0		0		0	No	No	Yes	Yes	Yes	Yes	Yes	Yes	Yes	Yes		51.5	27.7	86.3	2377	50.7	2081	29.8	1391	17.4	46.1	775	52.5	39.7	24.6	420	305	17.5	26.8	13.4	40.9	29.3	55.2	78.7	3467	25	1419
A370M3	0370	M3	HIV				No	0		0		0	No	No	Yes	Yes	Yes	Yes	Yes	Yes	Yes	Yes		32.1	23	87.9	1763	51.3	2066	26.3	2581	15.3	45	545	52.4	34.7	21.7	547	340	14	27.1	12.3	43.4	31.9	57.7	73.2	2287	33.6	1387
A0300M9	0300	M9	HIV				No	0		0		0	No	No	Yes	Yes	Yes	Yes	Yes	Yes	Yes	Yes		61	34.1	90.4	1680	46.8	2482	40.7	2556	26.1	37.8	634	60.4	47.2	45.2	824	636	18.5	23.7	19.1	36.9	19.5	49.3	86.2	2250	36.3	1564
A0450M3	0450	M3	HIV				No	0		0		0	No	No	Yes	Yes	Yes	No	Yes	Yes	Yes	Yes		12.4	58.8	79.8	1092	67.6	3242	35.7	1190	27.5	25.4	462	73.1	38.6	37.6	388	357	11	19.2	22.4	42.2	18	34.6	80.8	1902	58.3	2349
A015M3	0015	M3	HIV				No	0		0		0	No	No	No	No	Yes	No	No	No	Yes	No	NTN	50.7	36.8	95	5690	31.2	2124	52.3	5412	22	53.1	662	46	57.7	49.2	1532	1265	31.8	24.4	20.3	22.1	17.2	43.5	97.1	9129	30	1610
A0107	0107	M3	HIV				Yes	1		0		0	No	No	No	No	No	No	No	No	Yes	No	NTN
A0271	0271	M3	HIV				Yes	2		0		1	No	No	No	No	No	No	No	No	Yes	No	NTN
A0115	0115	M3	HIV				No	0		0		0	No	No	No	No	No	No	No	No	Yes	No	NTN
A010M3	0010	M3	AL_HIV				Yes	2		0		1	No	No	Yes	Yes	Yes	Yes	Yes	Yes	Yes	Yes		85.1	32.1	53.9	2892	49.7	1912	55	3398	33	15.8	585	83.8	78.9	63.8	2090	1256	13.5	3.74	43	38.1	10.9	38.4	50.7	4073	34.8	1125
A037M3	0037	M3	AL_HIV				Yes	2		0		1	No	No	Yes	Yes	Yes	Yes	Yes	Yes	Yes	Yes		64.8	23.5	90.7	4179	46.2	2513	38.4	4080	26.8	32	516	67.2	43.2	39.5	839	822	14.7	20.4	24	39.3	16.3	27.4	88.4	5675	32.6	1365
A098M6	0098	M6	AL_HIV				Yes	2		0		1	No	No	Yes	Yes	Yes	Yes	Yes	Yes	Yes	Yes		44.5	52	97.2	4896	27.4	1857	21.4	4048	11.9	49.9	644	49.2	25.7	20	503	395	13.1	40.6	8.63	36.6	14.5	19.1	92.2	6667	22.6	1170
A0123M3	0123	M3	AL_HIV				No	0		0		0	No	No	Yes	Yes	Yes	Yes	Yes	Yes	Yes	Yes		56.1	48.5	98.7	4669	22.8	879	34.6	2240	7.49	70.7	858		32.8				23.3	44			17.8	28.1	98.3	8266	19.3	699
A18M3	0018	M3	AL_HIV				No	0		0		0	No	No	Yes	Yes	Yes	Yes	Yes	Yes	Yes	Yes		62.2	45	85	5354	39.8	1521	78.7	4504	27.7	50.4	712	49	79.5	2963	71.3	2322	38.6	10.5	37.2	11.8	21.7	26.1	97.2	9879	27.5	1076
A22M3	0022	M3	AL_HIV				No	0		0		0	No	No	Yes	Yes	Yes	No	Yes	Yes	Yes	Yes		4.47	20.6	67.8	4632	19	1375	2.57	3643	1.61	44.7	626	54	1.44	110	2.38	84.9	1.61	33.4	1.29	55.9	6.75	46.2	82.4	6790	14.4	1253
A39M3	0039	M3	AL_HIV				Yes	1		0		0	No	No	Yes	Yes	Yes	Yes	Yes	Yes	Yes	Yes		45.4	25.7	43.6	4637	41.6	1747	42.9	5856	20.9	32.3	783	67.4	61.9	32.2	1950	799	17.4	9.62	23	45.8	16.5	59.1	66.6	7278	30.4	1146
A48M3	0048	M3	AL_HIV				Yes	1		0		0	No	No	Yes	Yes	Yes	Yes	Yes	Yes	Yes	Yes		74.8	48.1	71	4249	45.6	1825	66.7	3154	36.5	60.5	828		70.1				41	17.6			28.8	48.5	53.4	6651	29.8	1036
A55M3	0055	M3	AL_HIV				Yes	1		0		0	No	No	Yes	Yes	Yes	No	Yes	Yes	Yes	Yes		12.4	43.3	82.2	4397	2.27	824	0.12	2229	0.12	65.5	395		0.18				0.12	53.7			1.02	35.5	59.9	7472	1.6	1286
A64M3	0064	M3	AL_HIV				Yes	1		0		0	No	No	Yes	Yes	Yes	Yes	Yes	Yes	Yes	Yes		79	28.7	83.7	4919	31.7	1534	56.9	4749	17.5	51.4	618		78.3				34.1	18.3			18.2	45.1	74	8081	19.3	1066
A71M3	0071	M3	AL_HIV				No	0		0		0	No	No	Yes	No	No	No	No	Yes	Yes	Yes
A85M3	0085	M3	AL_HIV				Yes	1		0		0	No	No	Yes	Yes	Yes	Yes	Yes	Yes	Yes	Yes		61.7	42.1	94	4898	42.4	1958	53.2	3280	31.7	35.6	440		43.7				13.9	16.4			10.6	46.1	87.1	7895	19	1143
A91M3	0091	M3	AL_HIV				No	0		0		0	No	No	Yes	No	No	No	No	Yes	Yes	Yes
A95M6	0095	M6	AL_HIV				Yes	1		0		0	No	No	Yes	Yes	Yes	Yes	Yes	Yes	Yes	Yes		64.8	40.1	77.6	4519	47.5	2105	52	4197	30.1	34.5	567		58.9				20	13.5			21.4	48.1	71.3	7437	20.2	1091
A111M6	0111	M6	AL_HIV				Yes	4		0		3	No	No	Yes	Yes	Yes	Yes	Yes	Yes	Yes	Yes		56.7	45.2	87.8	4833	50	2658	43.7	4956	32.3	77.9	1009		45.4				35.1	42			44.8	32	87.9	8110	22.6	1331
A112M3	0112	M3	AL_HIV				No	0		0		0	No	No	Yes	No	No	No	No	Yes	Yes	Yes
A134M3	0134	M3	AL_HIV				Yes	1		0		0	No	No	Yes	Yes	Yes	Yes	Yes	Yes	Yes	Yes		57.4	32	80.7	4371	28.7	1670	33.7	5884	17.1	66.6	713		40.1				26.4	38.8			24.3	41.2	87.4	7139	18.9	1216
A140M3	0140	M3	AL_HIV				Yes	2		0		1	No	No	Yes	No	No	No	No	Yes	Yes	Yes
A156M3	0156	M3	AL_HIV				No	0		0		0	No	No	Yes	Yes	Yes	No	Yes	Yes	Yes	Yes		13.7	18.4	98.4	4806	6.03	1032	0.37	3079	0.37	36.8	596	62.6	0.67	0.2	53.8	37.8	0.25	38.8	0.12	60	2.09	12.9	94.8	8001	8.74	1303
A184M3	0184	M3	AL_HIV				Yes	5		0		4	No	No	Yes	Yes	Yes	No	Yes	Yes	Yes	Yes		19.7	58.9	99.3	5331	4.26	1225	0.27	3147	0.16	44.4	471	54.2	0.17	0.41	32.7	37	0.086	50.4	0.17	48.5	1.7	30.5	99.4	9512	2.08	971
A0120M3	0120	M3	AL_HIV				No	0		0		0	No	No	No	No	Yes	No	Yes	No	Yes	No	NTP	45.2	13.1	74.6	2871	11.3	874	25.2	3533	3.8	52.5	808		36.8				19.6	30.8			7.63	67	81.1	3958	16.8	749
A0099	0099	M3	AL_HIV				Yes	1		0		0	No	No	No	No	No	No	No	No	Yes	No	NTP
A0105	0105	M3	AL_HIV				Yes	1		0		0	No	No	No	No	No	No	No	No	Yes	No	NTP
[truncated: 57 more columns]
